# Supplementary material for: Comparison of Aroma and Taste Profiles of Pixian Douban Fermented with Traditional Open Process or Industrial Closed Process
Source: Foods. 2026 Jul 3;15(13):2384. doi: 10.3390/foods15132384 (PMC13361808; doi:10.3390/foods15132384)
Supplement: Supplementary file 1 [file foods-15-02384-s001.zip]

Archive with 1 entries (1 files):
- foods-4363494-supplementary.pdf
